# Supplementary material for: A Novel Clonorchis sinensis Mitogenome: Elucidating Multiregional Strain Phylogeny and Revising the Digenean Mitochondrial Genome Tree
Source: Biomolecules. 2025 Aug 28;15(9):1246. doi: 10.3390/biom15091246 (PMC12467321; doi:10.3390/biom15091246)
Supplement: Supplementary file 1 [file biomolecules-15-01246-s001.zip]

Archive with 1 entries (1 files):
- biomolecules-3766470-supplementary.pdf
